# Supplementary material for: Ten-electron count rule for the binding of adsorbates on single-atom alloy catalysts
Source: Nat Chem. 2024 Jan 23;16(5):749–54. doi: 10.1038/s41557-023-01424-6 (PMC11087240; doi:10.1038/s41557-023-01424-6)
Supplement: Supplementary file 2 — Binding energies for each material. [file 41557_2023_1424_MOESM2_ESM.xlsx]

## Sheet: Sheet1
O_top	'Sc'	'Ti'	'V'	'Cr'	'Mn'	'Fe'	'Co'	Ni'
	-4.82	-6.51	-6.53	-5.42	-4.69	-4.85	-4.68	-4.02
O_top	'Y'	'Zr'	'Nb'	'Mo'	'Tc'	'Ru'	'Rh'	Pd'
	-4.03	-6.17	-7.16	-6.96	-6.03	-5.24	-4.12	-2.95
O_top	'XX'	'Hf'	'Ta'	'W'	'Re'	'Os'	'Ir'	Pt'
		-6.25	-7.5	-7.67	-6.91	-5.96	-4.76	-3.54
N_top	'Sc'	'Ti'	'V'	'Cr'	'Mn'	'Fe'	'Co'	Ni'
	-1.77	-3.99	-4.96	-4.46	-3.81	-3.89	-3.78	-2.99
N_top	'Y'	'Zr'	'Nb'	'Mo'	'Tc'	'Ru'	'Rh'	Pd'
	-1.26	-3.32	-5.22	-5.99	-6.18	-5.36	-3.83	-2.1
N_top	'XX'	'Hf'	'Ta'	'W'	'Re'	'Os'	'Ir'	Pt'
		-3.09	-5.12	-6.35	-6.59	-6.02	-4.64	-2.89
C_top	'Sc'	'Ti'	'V'	'Cr'	'Mn'	'Fe'	'Co'	Ni'
	-2.42	-3.81	-4.64	-4.37	-4.43	-5	-5.15	-4.45
C_top	'Y'	'Zr'	'Nb'	'Mo'	'Tc'	'Ru'	'Rh'	Pd'
	-2.05	-3.22	-4.77	-5.89	-6.49	-6.54	-5.7	-3.85
C_top	'XX'	'Hf'	'Ta'	'W'	'Re'	'Os'	'Ir'	Pt'
		-3.19	-4.69	-5.98	-6.69	-6.92	-6.3	-4.85
H_top	'Sc'	'Ti'	'V'	'Cr'	'Mn'	'Fe'	'Co'	Ni'
	-1.64	-2.17	-2.14	-2.06	-2.04	-2.25	-2.4	-2.48
H_top	'Y'	'Zr'	'Nb'	'Mo'	'Tc'	'Ru'	'Rh'	Pd'
	-1.56	-2.08	-2.5	-2.66	-2.76	-2.92	-2.87	-2.39
H_top	'XX'	'Hf'	'Ta'	'W'	'Re'	'Os'	'Ir'	Pt'
		-2.14	-2.72	-3.04	-3.17	-3.33	-3.32	-2.97
