# Supplementary material for: Ten-electron count rule for the binding of adsorbates on single-atom alloy catalysts
Source: Nat Chem. 2024 Jan 23;16(5):749–54. doi: 10.1038/s41557-023-01424-6 (PMC11087240; doi:10.1038/s41557-023-01424-6)
Supplement: Supplementary file 3 — DOS and orbital filling. [file 41557_2023_1424_MOESM3_ESM.xlsx]

## Sheet: DOS and COHP
		ZrAg N-top						RhAg N-top							ZrAg H-top					RhAg H-top
	energy	dos bonding	non_bonding DOS	COHP_0	COHP_1	COHP_2		dos bonding	dos_non_bonding	COHP_0	COHP_1	COHP_2		energy	DOS pi	DOS delta	DOS	COHP_0		DOS pi	DOS delta	DOS	COHP_0
	-15.0358	0	0	0	0	0		0	0	0	0	0		-12.0334	0	0	0	0		0	0	0	0
	-14.9857	0	0	0	0	0		0	0	0	0	0		-11.9833	0	0	0	0		0	0	0	0
	-14.9356	0	0	0	0	0		0	0	0	0	0		-11.9331	0	0	0	0		0	0	0	0
	-14.8854	0	0	0	0	0		0	0	0	0	0		-11.883	0	0	0	0		0	0	0	0
	-14.8353	0	0	0	0	0		0	0	0	0	0		-11.8329	0	0	0	0		0	0	0	0
	-14.7852	0	0	0	0	0		0	0	0	0	0		-11.7827	0	0	0	0		0	0	0	0
	-14.7351	0	0	0	0	0		0	0	0	0	0		-11.7326	0	0	0	0		0	0	0	0
	-14.685	0	0	0	0	0		0	0	0	0	0		-11.6824	0	0	0	0		0	0	0	0
	-14.6348	0	0	0	0	0		1e-05	0	0.00012	2e-05	0		-11.6323	0	0	0	0		0	0	0	0
	-14.5847	0	0	0	0	0		0.00028	0	0.00277	0.00042	0		-11.5822	0	0	0	0		0	0	0	0
	-14.5346	0	0	0	0	0		0.00385	0	0.03847	0.0058	0		-11.532	0	0	0	0		0	0	0	0
	-14.4845	0	0	0	0	0		0.03283	0	0.32777	0.04941	0		-11.4819	0	0	0	0		0	0	0	0
	-14.4344	0	0	0	0	0		0.1722	0	1.71932	0.25919	0		-11.4317	0	0	0	0		0	0	0	0
	-14.3842	0	0	0	0	0		0.55685	0	5.55985	0.83816	0		-11.3816	0	0	0	0		0	0	0	0
	-14.3341	0	0	0	0	0		1.11131	0	11.0957	1.67271	0		-11.3315	0	0	0	0		0	0	0	0
	-14.284	0	0	0	0	0		1.36966	0	13.6752	2.06157	0		-11.2813	0	0	0	0		0	0	0	0
	-14.2339	0	0	0	0	0		1.04273	0	10.411	1.56948	0		-11.2312	0	0	0	0		0	0	0	0
	-14.1838	0	0	0	0	0		0.49021	0	4.89446	0.73785	0		-11.1811	0	0	0	0		0	0	0	0
	-14.1336	0	0	0	0	0		0.14221	0	1.41988	0.21405	0		-11.1309	0	0	0	0		0	0	0	0
	-14.0835	0	0	0	0	0		0.02543	0	0.25389	0.03827	0		-11.0808	0	0	0	0		0	0	0	0
	-14.0334	0	0	0	0	0		0.0028	0	0.02794	0.00421	0		-11.0306	0	0	0	0		0	0	0	0
	-13.9833	0	0	0	0	0		0.00019	0	0.00189	0.00028	0		-10.9805	0	0	0	0		0	0	0	0
	-13.9332	0	0	0	0	0		1e-05	0	8e-05	1e-05	0		-10.9304	0	0	0	0		0	0	0	0
	-13.8831	0	0	0	0	0		0	0	0	0	0		-10.8802	0	0	0	0		0	0	0	0
	-13.8329	0	0	0	0	0		0	0	0	0	0		-10.8301	0	0	0	0		0	0	0	0
	-13.7828	0	0	0	0	0		0	0	0	0	0		-10.7799	0	0	0	0		0	0	0	0
	-13.7327	0	0	0	0	0		0	0	0	0	0		-10.7298	0	0	0	0		0	0	0	0
	-13.6826	0	0	0	0	0		0	0	0	0	0		-10.6797	0	0	0	0		0	0	0	0
	-13.6325	0	0	0	0	0		0	0	0	0	0		-10.6295	0	0	0	0		0	0	0	0
	-13.5823	0	0	0	0	0		0	0	0	0	0		-10.5794	0	0	0	0		0	0	0	0
	-13.5322	0	0	0	0	0		0	0	0	0	0		-10.5292	0	0	0	0		0	0	0	0
	-13.4821	0	0	0	0	0		0	0	0	0	0		-10.4791	0	0	0	0		0	0	0	0
	-13.432	0	0	0	0	0		0	0	0	0	0		-10.429	0	0	0	0		0	0	0	0
	-13.3819	0	0	0	0	0		0	0	0	0	0		-10.3788	0	0	0	0		0	0	0	0
	-13.3317	0	0	0	0	0		0	0	0	0	0		-10.3287	0	0	0	0		0	0	0	0
	-13.2816	0	0	0	0	0		0	0	0	0	0		-10.2785	0	0	0	0		0	0	0	0
	-13.2315	0	0	0	0	0		0	0	0	0	0		-10.2284	0	0	0	0		0	0	0	0
	-13.1814	0	0	0	0	0		0	0	0	0	0		-10.1783	0	0	0	0		0	0	0	0
	-13.1313	0	0	0	0	0		0	0	0	0	0		-10.1281	0	0	0	0		0	0	0	0
	-13.0811	0	0	0	0	0		0	0	0	0	0		-10.078	0	0	0	0		0	0	0	0
	-13.031	0	0	0	0	0		0	0	0	0	0		-10.0279	0	0	0	0		0	0	0	0
	-12.9809	0	0	0	0	0		0	0	0	0	0		-9.97772	0	0	0	0		0	0	0	0
	-12.9308	0	0	0	0	0		0	0	0	0	0		-9.92758	0	0	0	0		0	0	0	0
	-12.8807	0	0	0	0	0		0	0	0	0	0		-9.87744	0	0	0	0		0	0	0	0
	-12.8306	0	0	0	0	0		0	0	0	0	0		-9.8273	0	0	0	0		0	0	0	0
	-12.7804	0	0	0	0	0		0	0	0	0	0		-9.77716	0	0	0	0		0	0	0	0
	-12.7303	0	0	0	0	0		0	0	0	0	0		-9.72702	0	0	0	0		0	0	0	0
	-12.6802	0	0	0	0	0		0	0	0	0	0		-9.67688	0	0	0	0		0	0	0	0
	-12.6301	0	0	0	0	0		0	0	0	0	0		-9.62674	0	0	0	0		0	0	0	0
	-12.58	0	0	0	0	0		0	0	0	0	0		-9.5766	0	0	0	0		0	0	0	0
	-12.5298	0	0	0	0	0		0	0	0	0	0		-9.52646	0	0	0	0		0	0	0	0
	-12.4797	0	0	0	0	0		0	0	0	0	0		-9.47632	0	0	0	0		0	0	0	0
	-12.4296	0	0	0	0	0		0	0	0	0	0		-9.42618	0	0	0	0		0	0	0	0
	-12.3795	0	0	0	0	0		0	0	0	0	0		-9.37604	0	0	0	0		0	0	0	0
	-12.3294	0	0	0	0	0		0	0	0	0	0		-9.32591	0	0	0	0		0	0	0	0
	-12.2792	0	0	0	0	0		0	0	0	0	0		-9.27577	0	0	0	0		0	0	0	0
	-12.2291	0	0	0	0	0		0	0	0	0	0		-9.22563	0	0	0	0		0	0	0	0
	-12.179	0	0	0	0	0		0	0	0	0	0		-9.17549	0	0	0	0		0	0	0	0
	-12.1289	0	0	0	0	0		0	0	0	0	0		-9.12535	0	0	0	0		0	0	0	0
	-12.0788	0	0	0	0	0		0	0	0	0	0		-9.07521	0	0	0	0		0	0	0	0
	-12.0286	0	0	0	0	0		0	0	0	0	0		-9.02507	0	0	0	0		0	0	0	0
	-11.9785	0	0	0	0	0		0	0	0	0	0		-8.97493	0	0	0	0		0	0	0	0
	-11.9284	0	0	0	0	0		0	0	0	0	0		-8.92479	0	0	0	0		0	0	0	0
	-11.8783	0	0	0	0	0		0	0	0	0	0		-8.87465	0	0	0	0		0	0	0	0
	-11.8282	0	0	0	0	0		0	0	0	0	0		-8.82451	0	0	0	0		0	0	0	0
	-11.778	0	0	0	0	0		0	0	0	0	0		-8.77437	0	0	0	0		0	0	0	0
	-11.7279	0	0	0	0	0		0	0	0	0	0		-8.72423	0	0	0	0		0	0	0	0
	-11.6778	0	0	0	0	0		0	0	0	0	0		-8.67409	0	0	0	0		0	0	0	0
	-11.6277	0	0	0	0	0		0	0	0	0	0		-8.62396	0	0	0	0		0	0	0	0
	-11.5776	0	0	0	0	0		0	0	0	0	0		-8.57382	0	0	0	0		0	0	0	0
	-11.5274	0	0	0	0	0		0	0	0	0	0		-8.52368	0	0	0	0		0	0	0	0
	-11.4773	0	0	0	0	0		0	0	0	0	0		-8.47354	0	0	0	0		0	0	0	0
	-11.4272	0	0	0	0	0		0	0	0	0	0		-8.4234	0	0	0	0		0	0	0	0
	-11.3771	0	0	0	0	0		0	0	0	0	0		-8.37326	0	0	0	0		0	0	0	0
	-11.327	0	0	0	0	0		0	0	0	0	0		-8.32312	0	0	0	0		0	0	0	0
	-11.2768	0	0	3e-05	0	0		0	0	0	0	0		-8.27298	0	0	0	0		0	0	0	0
	-11.2267	6e-05	0	0.00076	0	0		0	0	0	0	0		-8.22284	0	0	0	0		0	0	0	0
	-11.1766	0.00103	0	0.01265	7e-05	0		0	0	0	0	0		-8.1727	0	0	0	0		0	0	0	0
	-11.1265	0.01056	0	0.12938	0.00076	0		0	0	0	0	0		-8.12256	0	0	0	0		0	0	0	0
	-11.0764	0.06646	0	0.81412	0.00481	0		0	0	0	0	0		-8.07242	0	0	0	0		0	0	0	0
	-11.0262	0.2577	0	3.15661	0.01863	-1e-05		0	0	0	0	0		-8.02228	0	0	0	0		0	0	0	0
	-10.9761	0.6164	0	7.55058	0.04457	-2e-05		0	0	0	0	0		-7.97214	0	0	0	0		0	0	0	0
	-10.926	0.91037	0	11.1516	0.06582	-3e-05		0	0	0	0	0		-7.92201	0	0	0	0		0	0	0	0
	-10.8759	0.83051	0	10.1733	0.06005	-3e-05		0	0	0	0	0		-7.87187	0	0	0	0		0	0	0	0
	-10.8258	0.46795	0	5.73212	0.03384	-2e-05		0	0	0	0	0		-7.82173	0	0	0	0		0	0	0	0
	-10.7757	0.16276	0	1.99363	0.01177	-1e-05		0	0	0	0	0		-7.77159	0	0	0	0		0	0	0	0
	-10.7255	0.0349	0	0.42758	0.00252	0		0	0	0	0	0		-7.72145	0	0	0	0		0	0	0	0
	-10.6754	0.00461	0	0.05648	0.00033	0		0	0	0	0	0		-7.67131	0	0	0	0		0	0	0	1e-05
	-10.6253	0.00037	0	0.00459	3e-05	0		0	0	0	0	0		-7.62117	0	0	0	0		0	0	2e-05	4e-05
	-10.5752	2e-05	0	0.00023	0	0		0	0	0	0	0		-7.57103	2e-05	0	0	0		0	0	6e-05	0.00014
	-10.5251	0	0	1e-05	0	0		0	0	0	0	0		-7.52089	5e-05	0	0	0		2e-05	0	0.00014	0.00031
	-10.4749	0	0	0	0	0		0	0	0	0	0		-7.47075	0.0001	0	0	-1e-05		2e-05	0	0.00023	0.00053
	-10.4248	0	0	0	0	0		0	0	0	0	0		-7.42061	0.00016	2e-05	0	0		4e-05	0	0.00031	0.00071
	-10.3747	0	0	0	0	0		0	0	0	0	0		-7.37047	0.00022	2e-05	-1e-05	0		8e-05	0	0.00035	0.00082
	-10.3246	0	0	0	0	0		0	0	0	0	0		-7.32033	0.00028	2e-05	-2e-05	1e-05		0.00012	0	0.00039	0.0009
	-10.2745	0	0	0	0	0		0	0	0	0	0		-7.27019	0.00034	2e-05	-2e-05	2e-05		0.00016	0	0.00042	0.00095
	-10.2243	0	0	0	0	0		0	0	0	0	0		-7.22006	0.00042	4e-05	-2e-05	2e-05		0.0002	2e-05	0.00046	0.001
	-10.1742	0	0	0	0	0		0	0	0	0	0		-7.16992	0.0005	4e-05	-1e-05	3e-05		0.00024	2e-05	0.00048	0.00106
	-10.1241	0	0	0	0	0		0	0	0	0	0		-7.11978	0.00058	6e-05	0	4e-05		0.0003	2e-05	0.00051	0.0011
	-10.074	0	0	0	0	0		0	0	0	0	0		-7.06964	0.00066	6e-05	1e-05	4e-05		0.00034	4e-05	0.00055	0.00117
	-10.0239	0	0	0	0	0		0	0	0	0	0		-7.0195	0.00074	8e-05	2e-05	5e-05		0.0004	4e-05	0.00058	0.00123
	-9.97375	0	0	0	0	0		0	0	0	0	0		-6.96936	0.00082	0.0001	3e-05	6e-05		0.00044	6e-05	0.00062	0.00128
	-9.92363	0	0	0	0	0		0	0	0	0	0		-6.91922	0.00096	0.00012	4e-05	7e-05		0.00052	6e-05	0.00069	0.00143
	-9.87351	0	0	0	0	0		0	0	0	0	0		-6.86908	0.0011	0.00015	3e-05	7e-05		0.0006	8e-05	0.00084	0.00173
	-9.82339	0	0	0	0	0		0	0	0	0	0		-6.81894	0.00127	0.00018	2e-05	7e-05		0.00067	8e-05	0.00108	0.00219
	-9.77327	0	0	0	0	0		0	0	0	0	0		-6.7688	0.00156	0.00022	4e-05	8e-05		0.00078	0.0001	0.00146	0.00285
	-9.72315	0	0	0	0	0		0	0	0	0	0		-6.71866	0.0019	0.00026	7e-05	8e-05		0.00096	0.00013	0.0019	0.00356
	-9.67303	0	0	0	0	0		0	0	0	0	0		-6.66852	0.0022	0.00034	0.0001	8e-05		0.0011	0.00016	0.00226	0.00404
	-9.62291	0	0	0	0	0		0	0	0	0	0		-6.61838	0.00255	0.00043	0.00015	8e-05		0.00123	0.00018	0.00252	0.00436
	-9.57279	0	0	0	0	0		0	0	0	0	0		-6.56825	0.00301	0.00055	0.00023	8e-05		0.00145	0.00022	0.00281	0.00479
	-9.52267	0	0	0	0	0		0	0	0	0	0		-6.51811	0.00343	0.00069	0.00033	6e-05		0.00173	0.00028	0.00318	0.0053
	-9.47255	0	0	0	0	0		0	0	0	0	0		-6.46797	0.00393	0.00102	0.00051	2e-05		0.00208	0.00039	0.0037	0.0058
	-9.42243	0	0	0	0	0		0	0	0	0	0		-6.41783	0.0053	0.00211	0.0009	0		0.00296	0.00073	0.00471	0.00662
	-9.37232	0	0	0	0	0		0	0	0	0	0		-6.36769	0.00824	0.00474	0.00168	9e-05		0.00514	0.00171	0.00682	0.00848
	-9.3222	0	0	0	0	0		0	0	0	0	0		-6.31755	0.01278	0.00924	0.00323	0.00041		0.00893	0.0037	0.0108	0.01234
	-9.27208	0	0	0	0	0		0	0	0	0	0		-6.26741	0.01862	0.01506	0.00627	0.00117		0.01416	0.00668	0.0176	0.01964
	-9.22196	0	0	0	0	0		0	0	0	0	0		-6.21727	0.02542	0.02101	0.01175	0.00242		0.02053	0.00999	0.027	0.03027
	-9.17184	0	0	0	0	0		0	0	0	0	0		-6.16713	0.0325	0.02622	0.01996	0.00399		0.0272	0.01279	0.03673	0.04113
	-9.12172	0	0	0	0	0		0	0	0	0	0		-6.11699	0.03884	0.03073	0.0293	0.00545		0.03288	0.01476	0.04476	0.04922
	-9.0716	0	0	0	0	0		0	0	0	0	0		-6.06685	0.04414	0.03491	0.03707	0.00629		0.03706	0.01631	0.0514	0.05437
	-9.02148	0	0	0	0	0		0	0	0	0	0		-6.01671	0.04915	0.03989	0.04212	0.00633		0.04035	0.01782	0.05826	0.0577
	-8.97136	0	0	0	0	0		0	0	0	0	0		-5.96657	0.05474	0.05065	0.04471	0.00591		0.04329	0.01934	0.06646	0.05949
	-8.92124	0	0	0	0	0		0	0	0	0	0		-5.91643	0.06139	0.07509	0.04527	0.00554		0.04603	0.02142	0.07612	0.06054
	-8.87112	0	0	0	0	0		0	0	0	0	0		-5.8663	0.06887	0.11326	0.0444	0.00538		0.04859	0.02524	0.08636	0.06413
	-8.821	0	0	0	0	0		0	0	0	0	0		-5.81616	0.07713	0.15153	0.04261	0.00521		0.05048	0.03106	0.09433	0.07228
	-8.77088	0	0	0	0	0		0	0	0	0	0		-5.76602	0.08873	0.1761	0.04065	0.00497		0.05154	0.03734	0.09654	0.08221
	-8.72076	0	0	0	0	0		0	0	0	0	0		-5.71588	0.10702	0.1876	0.04042	0.00502		0.05416	0.04324	0.09323	0.09082
	-8.67064	0	0	0	0	0		0	0	0	0	0		-5.66574	0.12897	0.19556	0.04371	0.00556		0.06158	0.05096	0.0888	0.09804
	-8.62053	0	0	0	0	0		0	0	0	0	0		-5.6156	0.14543	0.20111	0.04905	0.00603		0.07267	0.06509	0.08818	0.10281
	-8.57041	0	0	0	0	0		0	0	0	0	0		-5.56546	0.15307	0.19621	0.05243	0.00568		0.08349	0.08965	0.09432	0.10149
	-8.52029	0	0	0	0	0		0	0	0	0	0		-5.51532	0.15681	0.18141	0.05175	0.00436		0.09407	0.12416	0.10557	0.09382
	-8.47017	0	0	0	0	0		0	0	0	0	0		-5.46518	0.154	0.16661	0.04901	0.00252		0.10739	0.16228	0.11602	0.08605
	-8.42005	0	0	0	0	0		0	0	0	0	0		-5.41504	0.13405	0.15587	0.04717	0.00092		0.119	0.19488	0.12275	0.08283
	-8.36993	0	0	0	0	0		0	0	0	0	0		-5.3649	0.10147	0.14839	0.04616	3e-05		0.11636	0.21685	0.12764	0.08062
	-8.31981	0	0	0	0	0		0	0	0	0	0		-5.31476	0.07606	0.1445	0.04336	-0.00069		0.09775	0.23386	0.13137	0.07667
	-8.26969	0	0	0	0	0		0	0	0	0	0		-5.26462	0.0706	0.13897	0.03827	-0.00217		0.07966	0.25349	0.1339	0.07732
	-8.21957	0	0	0	0	0		0	0	0	0	0		-5.21448	0.08706	0.12625	0.03488	-0.00433		0.07356	0.2645	0.13459	0.08708
	-8.16945	0	0	0	0	0		0	0	0	0	0		-5.16435	0.11635	0.11289	0.03741	-0.00552		0.07691	0.24471	0.13254	0.10173
	-8.11933	0	0	0	0	0		0	0	0	0	0		-5.11421	0.13517	0.1065	0.04499	-0.00401		0.09222	0.20094	0.13692	0.12297
	-8.06921	0	0	0	0	0		0	0	0	0	0		-5.06407	0.13048	0.10493	0.05222	-0.00012		0.12345	0.1698	0.16088	0.15826
	-8.01909	0	0	0	0	0		0	0	0	0	0		-5.01393	0.11662	0.10544	0.0548	0.00392		0.15649	0.16909	0.19702	0.19954
	-7.96897	0	0	0	0	0		0	0	0	0	0		-4.96379	0.11047	0.10842	0.05321	0.00658		0.1753	0.18669	0.22144	0.22903
	-7.91885	0	0	0	0	0		0	0	0	0	0		-4.91365	0.11075	0.11156	0.05104	0.00825		0.18206	0.20703	0.22465	0.24536
	-7.86874	0	0	0	0	0		0	0	0	0	0		-4.86351	0.1059	0.11232	0.05074	0.00923		0.18267	0.21724	0.21301	0.25416
	-7.81862	0	0	0	0	0		0	0	0	0	0		-4.81337	0.09078	0.11399	0.05315	0.00876		0.17882	0.20891	0.18868	0.24641
	-7.7685	0	0	0	0	0		0	0	0	0	0		-4.76323	0.07318	0.12157	0.0606	0.00741		0.17462	0.1874	0.15583	0.21861
	-7.71838	0	0	2e-05	0	0		0	0	1e-05	0	0		-4.71309	0.0645	0.13477	0.07407	0.00703		0.1723	0.16469	0.13028	0.19169
	-7.66826	2e-05	0	0.00012	-1e-05	0		0	0	4e-05	-1e-05	0		-4.66295	0.06764	0.14503	0.08759	0.00672		0.1728	0.14982	0.12459	0.18567
	-7.61814	9e-05	0	0.00053	-6e-05	0		1e-05	0	0.00019	-5e-05	0		-4.61281	0.07487	0.14132	0.09298	0.00323		0.17959	0.14927	0.13429	0.19418
	-7.56802	0.00027	0	0.00154	-0.00018	0		4e-05	0	0.00054	-0.00016	0		-4.56267	0.07845	0.12546	0.0908	-0.00396		0.18665	0.15995	0.14386	0.1979
	-7.5179	0.00053	0	0.00309	-0.00036	0		9e-05	0	0.00109	-0.00032	0		-4.51253	0.0793	0.11158	0.0895	-0.01122		0.18119	0.16473	0.15347	0.20224
	-7.46778	0.00074	0	0.00455	-0.00053	0		0.00016	0	0.00161	-0.00048	0		-4.4624	0.0806	0.10949	0.09318	-0.01411		0.16541	0.15075	0.19244	0.24547
	-7.41766	0.00081	2e-05	0.00532	-0.00061	1e-05		0.00022	0	0.00188	-0.00058	0		-4.41226	0.08195	0.11727	0.10024	-0.01109		0.15328	0.12684	0.28188	0.35523
	-7.36754	0.00077	2e-05	0.0054	-0.00061	2e-05		0.00025	0	0.00187	-0.0006	0		-4.36212	0.08111	0.12615	0.10983	-0.00548		0.15296	0.11191	0.38891	0.50148
	-7.31742	0.00071	2e-05	0.00512	-0.00057	2e-05		0.00029	2e-05	0.0017	-0.00055	0		-4.31198	0.07651	0.13112	0.11905	-0.00262		0.16425	0.11589	0.45037	0.61211
	-7.2673	0.00064	2e-05	0.00472	-0.00051	3e-05		0.00032	2e-05	0.00148	-0.00049	0		-4.26184	0.06878	0.13502	0.12106	-0.00542		0.17933	0.13625	0.4463	0.6561
	-7.21718	0.00065	3e-05	0.00432	-0.00045	3e-05		0.00036	2e-05	0.00127	-0.00043	0		-4.2117	0.0615	0.14281	0.11488	-0.01266		0.18419	0.16637	0.41459	0.67925
	-7.16706	0.00065	4e-05	0.00391	-0.0004	4e-05		0.00043	2e-05	0.00107	-0.00036	1e-05		-4.16156	0.05938	0.15388	0.10723	-0.01955		0.17581	0.19964	0.3963	0.73573
	-7.11695	0.00068	6e-05	0.00345	-0.00034	4e-05		0.0005	4e-05	0.00085	-0.0003	1e-05		-4.11142	0.06386	0.16328	0.10014	-0.02024		0.16801	0.22018	0.39981	0.82126
	-7.06683	0.00072	6e-05	0.00308	-0.00029	4e-05		0.00057	4e-05	0.00065	-0.00023	2e-05		-4.06128	0.07171	0.17118	0.09279	-0.0122		0.16904	0.21369	0.40841	0.88191
	-7.01671	0.00075	8e-05	0.00279	-0.00026	5e-05		0.00067	6e-05	0.00046	-0.00017	3e-05		-4.01114	0.07706	0.17685	0.08998	0.0017		0.17218	0.19226	0.40571	0.87746
	-6.96659	0.00078	0.0001	0.00258	-0.00023	5e-05		0.00078	7e-05	0.00035	-0.0001	4e-05		-3.961	0.07577	0.17342	0.09449	0.01661		0.16909	0.17869	0.39194	0.81887
	-6.91647	0.0009	0.00012	0.00272	-0.00022	5e-05		0.00103	8e-05	0.00064	-0.00013	5e-05		-3.91086	0.0698	0.16263	0.10176	0.02891		0.15913	0.1803	0.37857	0.73612
	-6.86635	0.00107	0.00014	0.00343	-0.0002	1e-05		0.00138	0.0001	0.00185	-0.00035	7e-05		-3.86072	0.06506	0.15526	0.10707	0.03651		0.151	0.19549	0.37427	0.65057
	-6.81623	0.00132	0.00016	0.00456	-0.00017	-6e-05		0.00185	0.00012	0.00396	-0.00075	9e-05		-3.81058	0.06432	0.1547	0.10882	0.0391		0.15817	0.22063	0.3821	0.5919
	-6.76611	0.00172	0.00019	0.00562	-0.00016	-0.00013		0.00239	0.00016	0.00594	-0.0011	0.00011		-3.76045	0.06434	0.1554	0.10274	0.03806		0.18349	0.24488	0.40936	0.60466
	-6.71599	0.00226	0.00022	0.00612	-0.00015	-0.00022		0.00278	0.0002	0.00678	-0.00118	0.00014		-3.71031	0.06181	0.15337	0.08576	0.03623		0.20729	0.2581	0.46405	0.71512
	-6.66587	0.00286	0.00026	0.00602	-0.00015	-0.00033		0.00296	0.00022	0.0065	-0.00104	0.00016		-3.66017	0.05815	0.15051	0.0665	0.03655		0.20664	0.26294	0.53027	0.88536
	-6.61575	0.00361	0.00031	0.00562	-0.00014	-0.00047		0.00319	0.00026	0.00553	-0.00072	0.00021		-3.61003	0.0551	0.14869	0.05653	0.03816		0.18428	0.26336	0.56478	1.01478
	-6.56563	0.00452	0.0004	0.00502	-0.00014	-0.00062		0.00367	0.00033	0.00414	-0.00026	0.0003		-3.55989	0.05186	0.14625	0.05573	0.03792		0.15939	0.25598	0.54065	1.02162
	-6.51551	0.00548	0.00054	0.00386	-0.00016	-0.00081		0.00437	0.00042	0.00248	0.00032	0.00049		-3.50975	0.04822	0.14162	0.05623	0.03708		0.14435	0.2474	0.48659	0.93426
	-6.46539	0.00677	0.00092	0.00156	-0.00018	-0.00099		0.00629	0.00062	-4e-05	0.00137	0.00124		-3.45961	0.0452	0.13424	0.05391	0.03974		0.14169	0.25134	0.44885	0.84565
	-6.41527	0.00963	0.00202	-0.0019	-0.00022	-0.00102		0.0129	0.00134	-0.00533	0.00419	0.00391		-3.40947	0.04265	0.12257	0.0499	0.04535		0.14664	0.26482	0.43531	0.79367
	-6.36516	0.01515	0.00454	-0.00605	-0.00017	-0.00069		0.02918	0.00309	-0.0166	0.01159	0.01043		-3.35933	0.03909	0.10579	0.04511	0.0502		0.14983	0.27509	0.43312	0.77818
	-6.31504	0.02345	0.00881	-0.01102	0.00018	9e-05		0.05914	0.00622	-0.03933	0.02889	0.02171		-3.30919	0.03328	0.08956	0.03979	0.05322		0.14449	0.28007	0.4381	0.80939
	-6.26492	0.03443	0.01431	-0.01706	0.00104	0.00123		0.10479	0.01041	-0.07941	0.06199	0.03722		-3.25905	0.02606	0.08279	0.0363	0.05565		0.13045	0.28087	0.44398	0.86119
	-6.2148	0.04848	0.01971	-0.02209	0.00222	0.00263		0.16639	0.01495	-0.13613	0.11143	0.05632		-3.20891	0.02106	0.08268	0.03725	0.05932		0.11443	0.27101	0.4383	0.87675
	-6.16468	0.06575	0.02384	-0.02182	0.00296	0.00392		0.24134	0.01917	-0.20048	0.17211	0.07733		-3.15877	0.02096	0.0766	0.04222	0.0667		0.10725	0.24373	0.41284	0.83457
	-6.11456	0.0843	0.02666	-0.01504	0.0027	0.00457		0.32734	0.02289	-0.26509	0.24173	0.09707		-3.10864	0.0233	0.06237	0.04665	0.07569		0.11107	0.1974	0.37463	0.77278
	-6.06444	0.10027	0.0287	-0.00682	0.00186	0.00445		0.42238	0.02606	-0.32982	0.32077	0.11385		-3.0585	0.02324	0.04864	0.04513	0.07817		0.11138	0.14196	0.34897	0.75207
	-6.01432	0.11092	0.03089	-0.00332	0.00147	0.00377		0.51523	0.02844	-0.39323	0.40088	0.12861		-3.00836	0.01934	0.03932	0.03736	0.07086		0.09595	0.09782	0.36079	0.79805
	-5.9642	0.11579	0.0364	-0.00468	0.00191	0.00287		0.59152	0.03038	-0.44662	0.46775	0.14394		-2.95822	0.01416	0.03173	0.02889	0.06179		0.07224	0.07461	0.4243	0.9177
	-5.91408	0.11618	0.05122	-0.00644	0.00289	0.00202		0.65234	0.0341	-0.482	0.51656	0.164		-2.90808	0.01075	0.02503	0.02669	0.0643		0.0527	0.06506	0.51563	1.0746
	-5.86396	0.11403	0.07787	-0.0053	0.00392	0.00145		0.70967	0.04248	-0.49715	0.54945	0.19384		-2.85794	0.01033	0.02102	0.03312	0.08397		0.03851	0.0605	0.5438	1.10568
	-5.81384	0.11155	0.10855	-0.00111	0.00461	0.00195		0.77247	0.05571	-0.4935	0.56591	0.23905		-2.8078	0.01159	0.01954	0.04172	0.10713		0.02617	0.0591	0.45628	0.9055
	-5.76372	0.11328	0.13073	0.00424	0.00497	0.00465		0.86434	0.07278	-0.49087	0.58133	0.31023		-2.75766	0.01158	0.01785	0.0433	0.11442		0.01649	0.05945	0.33934	0.637
	-5.7136	0.12491	0.14053	0.00949	0.00535	0.00959		1.0276	0.09893	-0.53164	0.63632	0.41673		-2.70752	0.00904	0.01394	0.03815	0.10924		0.01122	0.0548	0.2907	0.49545
	-5.66348	0.14552	0.14574	0.01617	0.00575	0.01472		1.25785	0.14181	-0.62977	0.74587	0.5417		-2.65738	0.0061	0.00968	0.03724	0.11776		0.00917	0.04138	0.29407	0.45717
	-5.61337	0.16522	0.15252	0.02485	0.00557	0.01749		1.47658	0.1967	-0.72713	0.85347	0.65047		-2.60724	0.00548	0.01029	0.05508	0.17448		0.00811	0.02582	0.29259	0.4162
	-5.56325	0.17671	0.15604	0.03208	0.00436	0.01794		1.61801	0.24989	-0.74417	0.87739	0.73803		-2.5571	0.00792	0.01974	0.10136	0.30213		0.00722	0.01753	0.26668	0.34271
	-5.51313	0.18381	0.15223	0.03482	0.00242	0.0183		1.68272	0.29189	-0.67595	0.80919	0.81758		-2.50696	0.01208	0.03491	0.16197	0.45821		0.00752	0.02282	0.22774	0.26146
	-5.46301	0.1883	0.14663	0.0323	0.00094	0.01821		1.66834	0.31444	-0.6012	0.73094	0.85402		-2.45682	0.01486	0.04454	0.19732	0.54053		0.01065	0.04525	0.20233	0.2079
	-5.41289	0.18066	0.14321	0.02441	0.0011	0.01419		1.55184	0.31631	-0.59199	0.72386	0.79418		-2.40669	0.01418	0.04018	0.19165	0.522		0.01572	0.07502	0.19831	0.19411
	-5.36277	0.15866	0.14115	0.01311	0.0028	0.00595		1.41125	0.31224	-0.64224	0.78909	0.69721		-2.35655	0.01114	0.02718	0.19876	0.5445		0.01877	0.08765	0.19554	0.19224
	-5.31265	0.13572	0.14162	0.00156	0.00457	-0.00178		1.43363	0.31342	-0.69429	0.86198	0.74066		-2.30641	0.00855	0.01737	0.32551	0.86025		0.01754	0.07388	0.18465	0.17155
	-5.26253	0.12446	0.14092	-0.0082	0.00511	-0.00415		1.74305	0.31057	-0.73631	0.91817	1.04732		-2.25627	0.00885	0.01666	0.63617	1.6109		0.01432	0.05192	0.17243	0.13549
	-5.21241	0.13259	0.13049	-0.01517	0.00451	0.00142		2.27177	0.28554	-0.85392	1.06156	1.52475		-2.20613	0.01293	0.02605	0.98925	2.4448		0.01265	0.04209	0.15534	0.10101
	-5.16229	0.16041	0.11307	-0.02034	0.00425	0.01376		2.7564	0.24162	-1.12165	1.4031	1.88901		-2.15599	0.0186	0.04661	1.10251	2.68291		0.01584	0.0609	0.12919	0.0702
	-5.11217	0.18781	0.09979	-0.02709	0.00577	0.02612		2.94884	0.20855	-1.45306	1.84694	1.94856		-2.10585	0.02249	0.07564	0.94221	2.25921		0.02677	0.12319	0.11138	0.04681
	-5.06205	0.19252	0.09517	-0.03769	0.00877	0.03175		2.84505	0.20049	-1.65609	2.14249	1.79846		-2.05571	0.02322	0.09771	0.74937	1.76391		0.04168	0.20555	0.11761	0.0424
	-5.01193	0.18021	0.0975	-0.04903	0.01163	0.0316		2.58343	0.20404	-1.63029	2.15094	1.61456		-2.00557	0.02145	0.09492	0.64293	1.48216		0.04974	0.24085	0.13354	0.05145
	-4.96181	0.16958	0.10337	-0.05549	0.01329	0.03115		2.27967	0.21564	-1.45292	1.96933	1.45573		-1.95543	0.01847	0.07303	0.56082	1.26217		0.04711	0.20181	0.13543	0.05124
	-4.91169	0.16526	0.1075	-0.05606	0.01399	0.03262		2.02484	0.23951	-1.30259	1.82568	1.31851		-1.90529	0.01597	0.05752	0.45667	0.98998		0.04303	0.14309	0.12388	0.03232
	-4.86158	0.15907	0.10512	-0.05285	0.01404	0.03352		1.89657	0.25812	-1.31771	1.89339	1.22338		-1.85515	0.01565	0.06413	0.34165	0.69684		0.04726	0.1311	0.11346	0.00804
	-4.81146	0.14665	0.09718	-0.04734	0.01343	0.03155		1.90076	0.25157	-1.47355	2.12879	1.20063		-1.80501	0.01867	0.08988	0.24622	0.46627		0.06239	0.18945	0.10619	-0.00663
	-4.76134	0.13836	0.08972	-0.04422	0.01301	0.0277		1.92969	0.22732	-1.56603	2.24739	1.23935		-1.75487	0.02419	0.12182	0.19117	0.34832		0.08837	0.30984	0.10098	-0.00835
	-4.71122	0.14679	0.08906	-0.04914	0.0137	0.024		1.86241	0.2079	-1.40093	1.98995	1.30049		-1.70474	0.02877	0.14439	0.17063	0.31934		0.12007	0.45101	0.10272	-0.00282
	-4.6611	0.16507	0.09641	-0.05981	0.01453	0.02012		1.70433	0.21181	-1.04163	1.46278	1.35319		-1.6546	0.02936	0.14666	0.16043	0.31408		0.1473	0.53828	0.10662	0.00268
	-4.61098	0.17437	0.1035	-0.06852	0.01391	0.01421		1.55184	0.24499	-0.74629	1.03861	1.37341		-1.60446	0.02652	0.13115	0.14518	0.28657		0.17377	0.52795	0.10459	0.00262
	-4.56086	0.17526	0.09972	-0.07442	0.01175	0.00652		1.44427	0.28624	-0.64964	0.9098	1.33817		-1.55432	0.02412	0.11544	0.13239	0.24642		0.22284	0.48356	0.10486	-0.00685
	-4.51074	0.18679	0.08563	-0.0847	0.00937	0.00017		1.33068	0.29842	-0.64734	0.92901	1.23906		-1.50418	0.02468	0.11139	0.12875	0.22042		0.30549	0.52948	0.1149	-0.02235
	-4.46062	0.21473	0.07122	-0.10087	0.00762	-0.00107		1.17033	0.27677	-0.59242	0.88466	1.09768		-1.45404	0.02664	0.1144	0.12051	0.19482		0.40594	0.72182	0.12015	-0.03541
	-4.4105	0.24208	0.063	-0.11359	0.00642	0.00503		1.00109	0.26081	-0.49135	0.78206	0.95459		-1.4039	0.0288	0.13156	0.09836	0.14742		0.5341	1.04396	0.10889	-0.04441
	-4.36038	0.24938	0.06033	-0.11447	0.00549	0.01532		0.87822	0.28594	-0.43282	0.74653	0.83434		-1.35376	0.03334	0.18458	0.07637	0.09974		0.77335	1.42881	0.09309	-0.05266
	-4.31026	0.23573	0.06274	-0.10638	0.00446	0.02196		0.80977	0.34232	-0.42751	0.78823	0.74626		-1.30362	0.0409	0.26396	0.06983	0.08238		1.25573	1.74696	0.08605	-0.05876
	-4.26014	0.21395	0.07186	-0.0959	0.00327	0.02063		0.7733	0.38611	-0.41674	0.80869	0.70199		-1.25348	0.04593	0.31873	0.07404	0.08445		2.08533	1.91086	0.08329	-0.05842
	-4.21002	0.19484	0.08764	-0.08476	0.0024	0.01491		0.74644	0.38876	-0.36792	0.74839	0.70124		-1.20334	0.04426	0.31892	0.07732	0.07824		3.42438	1.93644	0.0754	-0.05206
	-4.1599	0.18597	0.10728	-0.07639	0.00221	0.01076		0.71416	0.36836	-0.30082	0.64062	0.71307		-1.1532	0.04199	0.28025	0.07771	0.06462		5.64161	1.92815	0.06691	-0.04692
	-4.10979	0.19015	0.12496	-0.07072	0.00351	0.0109		0.65874	0.35989	-0.24268	0.54053	0.68486		-1.10306	0.04544	0.2256	0.07603	0.05892		8.52394	1.98158	0.0685	-0.04948
	-4.05967	0.20478	0.1366	-0.06008	0.00748	0.01486		0.58002	0.36742	-0.20349	0.47129	0.60273		-1.05292	0.05047	0.1882	0.071	0.06126		10.3158	1.99154	0.08125	-0.05794
	-4.00955	0.22403	0.14204	-0.04703	0.01348	0.02058		0.51509	0.37164	-0.18539	0.43627	0.51659		-1.00279	0.0517	0.22024	0.06493	0.06321		9.36053	1.89319	0.10229	-0.06921
	-3.95943	0.2374	0.138	-0.04429	0.01921	0.02512		0.49455	0.36996	-0.18199	0.4247	0.47256		-0.95265	0.05141	0.33578	0.0625	0.05828		6.45884	2.01746	0.13885	-0.09119
	-3.90931	0.23839	0.125	-0.0546	0.02344	0.02638		0.50415	0.37564	-0.17671	0.40924	0.46564		-0.90251	0.05365	0.45834	0.07012	0.04535		3.73771	2.65897	0.20016	-0.13689
	-3.85919	0.23107	0.11427	-0.06816	0.02644	0.02519		0.50764	0.3926	-0.15786	0.36919	0.46264		-0.85237	0.06016	0.48921	0.09544	0.03026		2.19804	3.43383	0.26833	-0.20393
	-3.80907	0.22161	0.11326	-0.0765	0.02893	0.02409		0.4865	0.4117	-0.13441	0.32012	0.44246		-0.80223	0.07329	0.42806	0.1376	0.01987		1.53108	3.71619	0.30568	-0.27081
	-3.75895	0.20919	0.11713	-0.07699	0.03005	0.02416		0.45132	0.42457	-0.12688	0.30027	0.41507		-0.75209	0.09292	0.35701	0.18239	0.01846		1.17897	3.51203	0.30246	-0.31884
	-3.70883	0.18824	0.1192	-0.06864	0.02708	0.02509		0.42496	0.43691	-0.14477	0.33184	0.40179		-0.70195	0.11252	0.32334	0.20743	0.0233		0.89419	3.23522	0.28473	-0.3486
	-3.65871	0.1628	0.12115	-0.05486	0.02006	0.02682		0.41043	0.45068	-0.17425	0.39347	0.39629		-0.65181	0.12829	0.30352	0.198	0.02521		0.67934	3.00955	0.26581	-0.35569
	-3.60859	0.14504	0.12825	-0.04374	0.01295	0.02854		0.38983	0.45151	-0.18229	0.41783	0.37562		-0.60167	0.147	0.28745	0.16897	0.02072		0.5354	2.64112	0.23107	-0.31992
	-3.55847	0.13907	0.1398	-0.03907	0.00824	0.02842		0.3613	0.44342	-0.15021	0.35888	0.34491		-0.55153	0.17217	0.31698	0.1521	0.01454		0.43143	2.135	0.19278	-0.26829
	-3.50835	0.13922	0.14895	-0.03734	0.00535	0.02624		0.34064	0.46117	-0.09993	0.25657	0.32666		-0.50139	0.19502	0.39746	0.15248	0.00942		0.39355	1.76174	0.19014	-0.26748
	-3.45823	0.13858	0.14769	-0.03494	0.00383	0.02398		0.32995	0.5193	-0.06264	0.1772	0.32258		-0.45125	0.21825	0.47236	0.14924	0.00368		0.42988	1.6025	0.21373	-0.30916
	-3.40811	0.13286	0.13255	-0.03229	0.00439	0.02261		0.31798	0.58008	-0.04366	0.1355	0.31824		-0.40111	0.26621	0.50589	0.1417	-0.00064		0.4665	1.50785	0.21569	-0.32462
	-3.358	0.11941	0.10808	-0.02903	0.00635	0.02084		0.30039	0.59396	-0.03332	0.11215	0.30496		-0.35097	0.3665	0.50774	0.14867	-0.00021		0.44166	1.36461	0.18803	-0.30252
	-3.30788	0.09761	0.08472	-0.02248	0.00726	0.01803		0.28653	0.54811	-0.0246	0.09176	0.28771		-0.30084	0.52517	0.50706	0.16652	0.00089		0.3754	1.16227	0.15479	-0.27194
	-3.25776	0.07314	0.07177	-0.0146	0.00674	0.01531		0.28946	0.46727	-0.01388	0.06732	0.27869		-0.2507	0.67541	0.5395	0.17531	-0.00179		0.31109	0.90562	0.12834	-0.24355
	-3.20764	0.05729	0.06789	-0.01132	0.00706	0.0143		0.29858	0.38828	-0.00166	0.04106	0.27302		-0.20056	0.70014	0.61086	0.17285	-0.00608		0.26635	0.63253	0.11977	-0.23875
	-3.15752	0.05537	0.06267	-0.01341	0.00913	0.01577		0.28247	0.32568	0.00669	0.02421	0.2501		-0.15042	0.59036	0.68377	0.17377	-0.01257		0.24612	0.4412	0.13539	-0.27356
	-3.1074	0.05983	0.05165	-0.01546	0.01095	0.01847		0.23928	0.26319	0.00937	0.02029	0.21193		-0.10028	0.47954	0.73387	0.18456	-0.02676		0.24949	0.3753	0.1589	-0.319
	-3.05728	0.05926	0.03998	-0.01295	0.01057	0.01953		0.19883	0.19775	0.01115	0.01876	0.17806		-0.05014	0.469	0.78153	0.19817	-0.04724		0.26929	0.40779	0.17423	-0.3483
	-3.00716	0.05025	0.03152	-0.00658	0.00832	0.01722		0.16971	0.15297	0.01458	0.01161	0.14727		0	0.54138	0.84808	0.21771	-0.06831		0.28132	0.50991	0.1793	-0.36098
	-2.95704	0.03788	0.02471	0.00022	0.00568	0.01278		0.1379	0.14007	0.01708	0.00139	0.10926		0.05014	0.65735	0.92489	0.26665	-0.09998		0.2579	0.6137	0.17659	-0.35884
	-2.90692	0.02819	0.01867	0.00535	0.00384	0.00834		0.10215	0.14691	0.01753	-0.00748	0.06994		0.10028	0.83628	1.01175	0.35143	-0.15552		0.21143	0.60661	0.1788	-0.36478
	-2.8568	0.02298	0.01554	0.00855	0.00333	0.00432		0.07424	0.15639	0.01834	-0.01414	0.03916		0.15042	1.08303	1.12153	0.41714	-0.20975		0.17923	0.4664	0.19972	-0.41277
	-2.80668	0.02091	0.01633	0.01061	0.00396	0.00065		0.06096	0.15558	0.02128	-0.01938	0.01725		0.20056	1.29758	1.23972	0.40517	-0.22212		0.16528	0.2979	0.2218	-0.47314
	-2.75656	0.01985	0.01765	0.01292	0.00449	-0.00136		0.05751	0.13751	0.025	-0.02363	0.00199		0.2507	1.382	1.36653	0.34515	-0.19872		0.14301	0.189	0.20996	-0.46675
	-2.70644	0.01847	0.01534	0.01656	0.00389	-0.00085		0.05273	0.10413	0.02739	-0.02732	-0.00595		0.30084	1.35243	1.51671	0.30045	-0.17532		0.10812	0.14119	0.16399	-0.37891
	-2.65632	0.01738	0.01029	0.021	0.00309	0.00085		0.04276	0.06865	0.02908	-0.03212	-0.00751		0.35097	1.28549	1.61824	0.28435	-0.17009		0.08914	0.12815	0.12565	-0.29688
	-2.60621	0.01728	0.00723	0.02328	0.00379	0.00198		0.03425	0.05635	0.03079	-0.03749	-0.00733		0.40111	1.2484	1.56331	0.28577	-0.18234		0.10785	0.14957	0.13573	-0.31734
	-2.55609	0.01909	0.01031	0.02207	0.00662	0.00231		0.03326	0.10333	0.0319	-0.04093	-0.00955		0.45125	1.24647	1.42167	0.28536	-0.19029		0.15185	0.22756	0.19004	-0.43106
	-2.50597	0.02394	0.02052	0.01883	0.01096	0.00246		0.04052	0.22803	0.03384	-0.04415	-0.01513		0.50139	1.23282	1.4305	0.25926	-0.17273		0.19014	0.34541	0.2371	-0.52405
	-2.45585	0.02863	0.03182	0.01317	0.01471	0.00268		0.05023	0.37017	0.03717	-0.04851	-0.02102		0.55153	1.18534	1.71136	0.23559	-0.15999		0.20302	0.41473	0.24129	-0.53043
	-2.40573	0.0292	0.03426	0.00637	0.01584	0.00355		0.05298	0.41649	0.03922	-0.05096	-0.02273		0.60167	1.13507	2.10251	0.26902	-0.20128		0.19028	0.36957	0.23059	-0.52027
	-2.35561	0.02892	0.02663	0.00437	0.01585	0.00594		0.04852	0.35781	0.03941	-0.05213	-0.02048		0.65181	1.14533	2.28346	0.34255	-0.28586		0.16513	0.25963	0.23781	-0.55358
	-2.30549	0.03205	0.01733	0.00918	0.01791	0.00928		0.04538	0.34451	0.03979	-0.05599	-0.01889		0.70195	1.301	2.1448	0.38655	-0.35595		0.14132	0.17036	0.24575	-0.57916
	-2.25537	0.03557	0.01277	0.01502	0.02197	0.01172		0.04821	0.54553	0.04025	-0.06081	-0.02139		0.75209	1.71746	1.92818	0.38467	-0.38635		0.11659	0.12025	0.22592	-0.53745
	-2.20525	0.03769	0.01656	0.01453	0.02682	0.01328		0.0558	0.99121	0.03882	-0.06157	-0.02834		0.80223	2.4823	1.81503	0.37661	-0.39616		0.08505	0.0914	0.17957	-0.43412
	-2.15513	0.04448	0.03351	0.00553	0.03396	0.01701		0.06438	1.53871	0.03596	-0.05885	-0.03657		0.85237	3.44838	1.68439	0.37003	-0.38891		0.05788	0.08778	0.13049	-0.31279
	-2.10501	0.05841	0.0592	-0.00541	0.04347	0.02431		0.069	2.0579	0.03421	-0.05721	-0.04103		0.90251	4.06517	1.45439	0.33971	-0.3519		0.05044	0.13002	0.10123	-0.22127
	-2.05489	0.07063	0.07348	-0.00848	0.05034	0.03213		0.06724	2.62936	0.03462	-0.05795	-0.03978		0.95265	3.74253	1.25961	0.28252	-0.29095		0.06656	0.21851	0.09504	-0.18048
	-2.00477	0.07331	0.0633	-0.00305	0.0512	0.03943		0.06028	3.41896	0.03565	-0.05788	-0.03445		1.00279	2.60921	1.16164	0.21634	-0.2222		0.09736	0.31546	0.10242	-0.18341
	-1.95465	0.07359	0.04088	0.00238	0.05024	0.05301		0.05258	4.35661	0.03729	-0.05744	-0.02795		1.05292	1.43508	1.06518	0.16586	-0.16705		0.12705	0.36666	0.12404	-0.23684
	-1.90453	0.08797	0.02648	0.00125	0.0537	0.0821		0.05107	5.02991	0.04286	-0.06382	-0.02405		1.10306	0.75825	0.94349	0.1519	-0.14788		0.14497	0.33301	0.16135	-0.34572
	-1.85442	0.12666	0.02879	-0.00794	0.06307	0.13184		0.05843	5.0801	0.05202	-0.07725	-0.02548		1.1532	0.57599	0.86033	0.1676	-0.16167		0.14572	0.22636	0.19751	-0.46538
	-1.8043	0.18102	0.0457	-0.02276	0.07515	0.19649		0.06936	4.61938	0.05731	-0.0851	-0.03163		1.20334	0.6561	0.82444	0.18211	-0.17843		0.12953	0.11508	0.21634	-0.53997
	-1.75418	0.22862	0.07094	-0.04025	0.0866	0.25433		0.07634	3.96142	0.05513	-0.08293	-0.03827		1.25348	0.79522	0.77012	0.19177	-0.19176		0.10738	0.05356	0.21682	-0.55367
	-1.70406	0.2743	0.09492	-0.06468	0.10562	0.30266		0.07576	3.20147	0.0536	-0.08673	-0.03923		1.30362	0.92595	0.6494	0.24003	-0.24481		0.08953	0.04304	0.20306	-0.51779
	-1.65394	0.37751	0.10451	-0.1015	0.14746	0.4028		0.07025	2.39869	0.06086	-0.10944	-0.03315		1.35376	1.09719	0.51371	0.33869	-0.35208		0.07875	0.06806	0.18076	-0.45348
	-1.60382	0.61679	0.0952	-0.14286	0.20614	0.65938		0.06791	1.81208	0.07231	-0.13907	-0.02864		1.4039	1.34746	0.46078	0.40717	-0.43261		0.07712	0.1193	0.1635	-0.40123
	-1.5537	1.05082	0.07848	-0.1716	0.25158	1.17021		0.07365	1.59747	0.07639	-0.15187	-0.03486		1.45404	1.60596	0.49696	0.37328	-0.40754		0.08352	0.18118	0.16522	-0.40118
	-1.50358	1.68069	0.06488	-0.17452	0.26092	1.95648		0.08438	1.56804	0.07099	-0.14505	-0.04952		1.50418	1.73756	0.53635	0.28116	-0.31379		0.08988	0.22389	0.17786	-0.43274
	-1.45346	2.3564	0.05492	-0.15291	0.2343	2.83011		0.09704	1.4537	0.06582	-0.142	-0.06358		1.55432	1.77661	0.53229	0.23138	-0.25512		0.08919	0.22487	0.18016	-0.43904
	-1.40334	2.79672	0.05538	-0.14036	0.20014	3.40518		0.11214	1.19769	0.06705	-0.15776	-0.07343		1.60446	1.91473	0.5253	0.27449	-0.29295		0.08383	0.19369	0.16772	-0.40976
	-1.35322	2.8646	0.08209	-0.20324	0.22354	3.43502		0.12503	0.90856	0.06948	-0.17775	-0.07946		1.6546	2.08289	0.57173	0.37443	-0.39322		0.07864	0.15511	0.15205	-0.37642
	-1.3031	2.69261	0.135	-0.39362	0.36927	3.01527		0.12735	0.65186	0.06561	-0.18009	-0.08053		1.70474	1.97564	0.68147	0.44623	-0.462		0.07148	0.12279	0.14467	-0.36708
	-1.25298	2.46478	0.18402	-0.67379	0.62267	2.40258		0.12199	0.44574	0.05741	-0.16852	-0.07909		1.75487	1.55829	0.81869	0.44155	-0.44865		0.06229	0.10264	0.14693	-0.3793
	-1.20286	2.23267	0.19883	-0.89802	0.86092	1.82085		0.11988	0.33175	0.05171	-0.15798	-0.0834		1.80501	1.07796	0.92941	0.37453	-0.37679		0.05941	0.09635	0.14701	-0.37807
	-1.15274	1.9116	0.1804	-0.94127	0.9574	1.32951		0.12806	0.34419	0.05034	-0.15054	-0.10262		1.85515	0.68729	0.92481	0.27598	-0.28092		0.06591	0.0964	0.13348	-0.33663
	-1.10263	1.5027	0.14605	-0.86547	0.95229	0.89866		0.15231	0.45179	0.05466	-0.15783	-0.13836		1.90529	0.39815	0.73941	0.1753	-0.18301		0.07439	0.09541	0.11355	-0.2784
	-1.05251	1.22252	0.10993	-0.89299	1.05939	0.57278		0.1933	0.54585	0.06602	-0.19907	-0.17866		1.95543	0.23506	0.47992	0.10086	-0.10483		0.07746	0.10013	0.11172	-0.2659
	-1.00239	1.18963	0.08803	-1.11598	1.35812	0.38837		0.22863	0.52981	0.07692	-0.25406	-0.20021		2.00557	0.25294	0.34177	0.07237	-0.06619		0.07448	0.11777	0.14318	-0.3383
	-0.95227	1.22667	0.09914	-1.3173	1.59646	0.30086		0.22551	0.40716	0.07556	-0.27139	-0.18575		2.05571	0.4597	0.39273	0.09611	-0.07797		0.07069	0.13298	0.18382	-0.43966
	-0.90215	1.13584	0.15133	-1.26114	1.52111	0.25662		0.1868	0.2585	0.06187	-0.23912	-0.14816		2.10585	0.75017	0.54335	0.15546	-0.13231		0.07066	0.1263	0.19063	-0.46039
	-0.85203	0.91493	0.21851	-0.99412	1.19335	0.22508		0.1534	0.15372	0.04875	-0.20304	-0.12209		2.15599	0.95757	0.65851	0.21383	-0.20132		0.07186	0.10836	0.16523	-0.39621
	-0.80191	0.69227	0.24933	-0.73621	0.87249	0.19485		0.16512	0.11417	0.04682	-0.20855	-0.14271		2.20613	1.00624	0.70567	0.25916	-0.2663		0.06859	0.10118	0.14735	-0.34486
	-0.75179	0.57454	0.22818	-0.61945	0.73165	0.17097		0.23948	0.13977	0.05654	-0.25865	-0.23643		2.25627	0.93187	0.75097	0.31992	-0.33694		0.05935	0.10149	0.15221	-0.35398
	-0.70167	0.54294	0.18977	-0.58978	0.71368	0.15632		0.35951	0.2104	0.07257	-0.33409	-0.38776		2.30641	0.78441	0.80139	0.40519	-0.42354		0.0478	0.09482	0.17263	-0.41611
	-0.65155	0.52171	0.16017	-0.54047	0.68082	0.14746		0.46754	0.27109	0.08808	-0.41964	-0.51535		2.35655	0.60833	0.80138	0.4795	-0.51345		0.0413	0.08047	0.19912	-0.50288
	-0.60143	0.48434	0.13724	-0.45798	0.60275	0.13875		0.50791	0.27291	0.0955	-0.49098	-0.54566		2.40669	0.45688	0.73162	0.50054	-0.56462		0.04303	0.06543	0.20635	-0.5329
	-0.55131	0.43704	0.12308	-0.38309	0.51327	0.12556		0.48358	0.22232	0.08938	-0.5086	-0.5		2.45682	0.35998	0.60804	0.45054	-0.52978		0.04599	0.05587	0.17796	-0.45839
	-0.50119	0.38732	0.13593	-0.33177	0.43093	0.11162		0.44509	0.15777	0.07254	-0.46385	-0.45766		2.50696	0.30689	0.47436	0.36291	-0.43056		0.04486	0.0572	0.13901	-0.35247
	-0.45107	0.34707	0.18486	-0.29618	0.36548	0.10527		0.44903	0.10292	0.05517	-0.40161	-0.48735		2.5571	0.27408	0.38862	0.30001	-0.35065		0.04521	0.07018	0.1251	-0.31304
	-0.40095	0.3174	0.24694	-0.26312	0.31551	0.10321		0.53479	0.06632	0.04383	-0.37446	-0.62496		2.60724	0.24314	0.35579	0.29089	-0.33915		0.04866	0.08526	0.13695	-0.34302
	-0.35084	0.2884	0.28951	-0.22196	0.26881	0.09258		0.68018	0.05213	0.0377	-0.40747	-0.82058		2.65738	0.20812	0.35389	0.31553	-0.37271		0.04885	0.09073	0.14984	-0.3805
	-0.30072	0.26199	0.3058	-0.18175	0.22783	0.07114		0.79609	0.05476	0.03248	-0.47908	-0.95152		2.70752	0.18088	0.39689	0.32338	-0.38457		0.04817	0.08757	0.15455	-0.3981
	-0.2506	0.24776	0.30091	-0.16544	0.20723	0.0462		0.82759	0.06241	0.02458	-0.53193	-0.96569		2.75766	0.16639	0.47348	0.28233	-0.33413		0.05428	0.0844	0.15713	-0.40193
	-0.20048	0.24572	0.27086	-0.16934	0.20097	0.02153		0.79269	0.06956	0.0144	-0.5348	-0.90622		2.8078	0.15665	0.51873	0.23652	-0.27372		0.06352	0.08034	0.15852	-0.39619
	-0.15036	0.25141	0.22765	-0.16131	0.18461	-0.00128		0.71946	0.07988	0.00367	-0.49714	-0.81565		2.85794	0.16349	0.50572	0.26804	-0.30018		0.06645	0.06886	0.15898	-0.39498
	-0.10024	0.27104	0.20549	-0.13368	0.15666	-0.0198		0.64639	0.09535	-0.00732	-0.45749	-0.73504		2.90808	0.20479	0.47097	0.37197	-0.41268		0.06173	0.05385	0.16527	-0.42021
	-0.05012	0.30756	0.22393	-0.10834	0.13435	-0.03783		0.63667	0.10631	-0.01814	-0.47314	-0.72278		2.95822	0.26232	0.44729	0.42753	-0.47763		0.05279	0.04427	0.17589	-0.45876
	0	0.33195	0.26618	-0.09346	0.11675	-0.05479		0.71981	0.09958	-0.02841	-0.53778	-0.81559		3.00836	0.29585	0.4243	0.3635	-0.41163		0.04323	0.04063	0.17824	-0.46975
	0.05012	0.30804	0.31059	-0.08343	0.09621	-0.05222		0.83435	0.07568	-0.03764	-0.57855	-0.95839		3.0585	0.28424	0.3727	0.27647	-0.32017		0.03657	0.03945	0.1687	-0.44458
	0.10024	0.2503	0.36744	-0.07559	0.07732	-0.02646		0.88412	0.05077	-0.04484	-0.58877	-1.02468		3.10864	0.24671	0.29524	0.2919	-0.34666		0.0329	0.03978	0.15449	-0.40625
	0.15036	0.20505	0.4343	-0.06645	0.06279	-0.00633		0.8875	0.04035	-0.05363	-0.63826	-1.0149		3.15877	0.21758	0.22449	0.3897	-0.46938		0.03017	0.04029	0.13709	-0.35972
	0.20048	0.1918	0.46346	-0.05465	0.04855	-0.01459		0.93692	0.0458	-0.06911	-0.71743	-1.06142		3.20891	0.19677	0.18717	0.441	-0.53669		0.02768	0.03868	0.11176	-0.29163
	0.2506	0.20787	0.43955	-0.04441	0.03289	-0.04449		1.00398	0.05853	-0.08445	-0.71965	-1.16151		3.25905	0.16734	0.18693	0.38981	-0.48034		0.02615	0.03487	0.08967	-0.23125
	0.30072	0.2484	0.4056	-0.03734	0.0151	-0.07684		0.99933	0.07212	-0.09028	-0.63413	-1.18872		3.30919	0.13763	0.19773	0.3136	-0.39388		0.02646	0.03005	0.08968	-0.22934
	0.35084	0.29233	0.38474	-0.02972	-0.00679	-0.09659		0.95691	0.08747	-0.09463	-0.57742	-1.14552		3.35933	0.12462	0.19362	0.28279	-0.36437		0.02868	0.02524	0.10497	-0.26952
	0.40095	0.30243	0.36339	-0.02238	-0.03358	-0.09296		0.94315	0.10444	-0.10823	-0.60139	-1.11088		3.40947	0.1215	0.17461	0.2747	-0.36359		0.03114	0.02152	0.11065	-0.28631
	0.45107	0.27293	0.34354	-0.02349	-0.06552	-0.06921		0.9397	0.11379	-0.12756	-0.6514	-1.09018		3.45961	0.11016	0.14705	0.25618	-0.34907		0.03094	0.01973	0.10181	-0.26412
	0.50119	0.24449	0.35432	-0.03497	-0.09599	-0.04964		0.98039	0.11115	-0.15077	-0.70839	-1.14772		3.50975	0.08965	0.11867	0.24155	-0.33567		0.02712	0.01944	0.09342	-0.24114
	0.55131	0.25205	0.43338	-0.04753	-0.11426	-0.06049		1.15078	0.1086	-0.1797	-0.79598	-1.39343		3.55989	0.069	0.09738	0.24467	-0.33782		0.02122	0.01848	0.08949	-0.2295
	0.60143	0.30288	0.62031	-0.05035	-0.12059	-0.11181		1.37261	0.11809	-0.20532	-0.8817	-1.71318		3.61003	0.05057	0.07983	0.24908	-0.33607		0.01531	0.0163	0.08288	-0.21103
	0.65155	0.38268	0.90109	-0.04123	-0.1222	-0.18429		1.44484	0.13541	-0.21842	-0.91654	-1.82182		3.66017	0.03569	0.06585	0.23996	-0.3163		0.01103	0.01505	0.07656	-0.19218
	0.70167	0.44391	1.12829	-0.02809	-0.12444	-0.23015		1.2982	0.14603	-0.21533	-0.88768	-1.62061		3.71031	0.02677	0.06053	0.22682	-0.29447		0.00847	0.01519	0.07767	-0.19173
	0.75179	0.44355	1.1536	-0.02108	-0.13172	-0.22254		1.03977	0.13919	-0.1943	-0.80199	-1.26872		3.76045	0.02055	0.05772	0.20696	-0.26736		0.00616	0.01442	0.07687	-0.18783
	0.80191	0.405	1.0438	-0.02102	-0.13708	-0.19112		0.81225	0.11946	-0.16468	-0.69282	-0.97223		3.81058	0.01328	0.04975	0.15933	-0.20628		0.00356	0.01171	0.06115	-0.14851
	0.85203	0.38121	0.96992	-0.0181	-0.12797	-0.17464		0.69915	0.10267	-0.14149	-0.6061	-0.84324		3.86072	0.0068	0.03881	0.09572	-0.12559		0.00156	0.00808	0.03738	-0.09016
	0.90215	0.38478	0.96872	-0.00893	-0.11634	-0.17579		0.6914	0.09901	-0.13404	-0.5825	-0.8433		3.91086	0.00333	0.02723	0.04862	-0.06642		0.00068	0.00462	0.02059	-0.04883
	0.95227	0.39763	0.98196	-0.00594	-0.1266	-0.18258		0.71756	0.10643	-0.14428	-0.62672	-0.85337		3.961	0.00217	0.01549	0.02473	-0.036		0.00056	0.00215	0.01395	-0.03199
	1.00239	0.42721	1.03008	-0.02204	-0.16337	-0.19745		0.72323	0.11494	-0.16966	-0.69096	-0.82185		4.01114	0.00171	0.00653	0.01248	-0.01906		0.00061	0.0009	0.0107	-0.02398
	1.05251	0.50871	1.19992	-0.04945	-0.20785	-0.23417		0.71842	0.11552	-0.21487	-0.76675	-0.77945		4.06128	0.0011	0.00198	0.00513	-0.00803		0.0005	0.00038	0.00641	-0.01427
	1.10263	0.63981	1.46163	-0.06991	-0.23296	-0.29342		0.73618	0.10807	-0.28405	-0.89561	-0.75371		4.11142	0.00048	0.00044	0.00148	-0.00234		0.00026	0.00014	0.00252	-0.0056
	1.15274	0.76043	1.62945	-0.08528	-0.23285	-0.34501		0.75012	0.09725	-0.35097	-1.02452	-0.72069		4.16156	0.00014	8e-05	0.00028	-0.00044		8e-05	4e-05	0.00062	-0.00138
	1.20286	0.82552	1.68643	-0.11331	-0.23388	-0.35702		0.69847	0.08581	-0.37596	-1.04577	-0.63089		4.2117	2e-05	0	3e-05	-5e-05		2e-05	0	9e-05	-0.00021
	1.25298	0.86763	1.9459	-0.15988	-0.26613	-0.34459		0.57615	0.07317	-0.35059	-0.95733	-0.47698		4.26184	0	0	0	0		0	0	1e-05	-2e-05
	1.3031	0.91589	2.53693	-0.20211	-0.31657	-0.34052		0.43492	0.0603	-0.2995	-0.82978	-0.30921		4.31198	0	0	0	0		0	0	0	0
	1.35322	0.9135	2.99833	-0.20973	-0.33314	-0.33402		0.32642	0.05298	-0.25841	-0.71919	-0.18417		4.36212	0	0	0	0		0	0	0	0
	1.40334	0.83088	2.79082	-0.18923	-0.30363	-0.30359		0.27978	0.05533	-0.25553	-0.6657	-0.13034		4.41226	0	0	0	0		0	0	0	0
	1.45346	0.74054	1.982	-0.1777	-0.2722	-0.26793		0.29865	0.06661	-0.2864	-0.67243	-0.15386		4.4624	0	0	0	0		0	0	0	0
	1.50358	0.73242	1.12728	-0.20507	-0.27959	-0.2632		0.35793	0.0822	-0.31525	-0.69757	-0.2365		4.51253	0	0	0	0		0	0	0	0
	1.5537	0.81173	0.64879	-0.27322	-0.33308	-0.28352		0.40681	0.08967	-0.31873	-0.70509	-0.31482		4.56267	0	0	0	0		0	0	0	0
	1.60382	0.89747	0.54285	-0.35598	-0.40454	-0.28416		0.40121	0.0784	-0.30594	-0.6923	-0.31637		4.61281	0	0	0	0		0	0	0	0
	1.65394	0.9273	0.56131	-0.40942	-0.44519	-0.25797		0.35327	0.05704	-0.2951	-0.6756	-0.24749		4.66295	0	0	0	0		0	0	0	0
	1.70406	0.898	0.51518	-0.40378	-0.43178	-0.23595		0.30929	0.0437	-0.28658	-0.65113	-0.1834		4.71309	0	0	0	0		0	0	0	0
	1.75418	0.84194	0.42344	-0.36216	-0.39613	-0.22813		0.28834	0.04409	-0.27176	-0.60527	-0.1654		4.76323	0	0	0	0		0	0	0	0
	1.8043	0.8187	0.40458	-0.33743	-0.38341	-0.23144		0.27665	0.05096	-0.25632	-0.55293	-0.16753		4.81337	0	0	0	0		0	0	0	0
	1.85442	0.88387	0.51103	-0.37215	-0.41702	-0.2506		0.26815	0.05617	-0.25788	-0.52946	-0.16114		4.86351	0	0	0	0		0	0	0	0
	1.90453	1.00394	0.6954	-0.45503	-0.48002	-0.27517		0.27772	0.05624	-0.28981	-0.56578	-0.15181		4.91365	0	0	0	0		0	0	0	0
	1.95465	1.03351	0.8507	-0.49329	-0.49607	-0.27639		0.30603	0.05075	-0.3437	-0.65206	-0.14683		4.96379	0	0	0	0		0	0	0	0
	2.00477	0.88823	0.88594	-0.42015	-0.41362	-0.24624		0.33134	0.04221	-0.3923	-0.73582	-0.14245		5.01393	0	0	0	0		0	0	0	0
	2.05489	0.67633	0.79397	-0.29635	-0.29181	-0.21194		0.33485	0.03546	-0.40424	-0.7544	-0.14307		5.06407	0	0	0	0		0	0	0	0
	2.10501	0.5559	0.63138	-0.22478	-0.2261	-0.20125		0.31945	0.03344	-0.36656	-0.68683	-0.16105		5.11421	0	0	0	0		0	0	0	0
	2.15513	0.57688	0.48711	-0.23232	-0.24145	-0.22282		0.30719	0.0353	-0.30969	-0.59539	-0.19354		5.16435	0	0	0	0		0	0	0	0
	2.20525	0.68026	0.44588	-0.26977	-0.28832	-0.26763		0.30774	0.03773	-0.27836	-0.55383	-0.21484		5.21448	0	0	0	0		0	0	0	0
	2.25537	0.75726	0.52576	-0.28402	-0.30733	-0.30494		0.30706	0.03693	-0.28585	-0.56503	-0.20409		5.26462	0	0	0	0		0	0	0	0
	2.30549	0.72569	0.69345	-0.25383	-0.27384	-0.30042		0.29182	0.03253	-0.30981	-0.57935	-0.17023		5.31476	0	0	0	0		0	0	0	0
	2.35561	0.60275	0.90588	-0.18828	-0.20505	-0.25667		0.2672	0.02817	-0.3196	-0.56019	-0.1399		5.3649	0	0	0	0		0	0	0	0
	2.40573	0.50964	1.07902	-0.13556	-0.15719	-0.22281		0.25119	0.02585	-0.313	-0.52838	-0.12725		5.41504	0	0	0	0		0	0	0	0
	2.45585	0.55543	1.12657	-0.15094	-0.18183	-0.24285		0.25285	0.0234	-0.31602	-0.528	-0.12346		5.46518	0	0	0	0		0	0	0	0
	2.50597	0.71753	1.08159	-0.23297	-0.26242	-0.30627		0.26509	0.0203	-0.3432	-0.56676	-0.1169		5.51532	0	0	0	0		0	0	0	0
	2.55609	0.86415	1.04813	-0.31054	-0.31942	-0.36699		0.27316	0.02131	-0.36726	-0.59546	-0.1122		5.56546	0	0	0	0		0	0	0	0
	2.60621	0.89449	1.04746	-0.31848	-0.30453	-0.39326		0.26517	0.02992	-0.3483	-0.55796	-0.11912		5.6156	0	0	0	0		0	0	0	0
	2.65632	0.84957	1.04935	-0.27694	-0.25703	-0.39382		0.2496	0.0415	-0.2991	-0.48451	-0.13283		5.66574	0	0	0	0		0	0	0	0
	2.70644	0.82524	1.05807	-0.2485	-0.23076	-0.39318		0.249	0.04838	-0.27614	-0.4655	-0.13974		5.71588	0	0	0	0		0	0	0	0
	2.75656	0.83347	1.0264	-0.25881	-0.23359	-0.39285		0.27146	0.04889	-0.31097	-0.53523	-0.13387		5.76602	0	0	0	0		0	0	0	0
	2.80668	0.88139	0.90297	-0.30022	-0.25865	-0.40812		0.30232	0.04536	-0.38646	-0.65041	-0.11602		5.81616	0	0	0	0		0	0	0	0
	2.8568	1.02694	0.77192	-0.35437	-0.29573	-0.48441		0.31306	0.03839	-0.44549	-0.72583	-0.08945		5.8663	0	0	0	0		0	0	0	0
	2.90692	1.21912	0.72696	-0.40289	-0.32389	-0.59378		0.27849	0.02927	-0.42351	-0.67511	-0.06329		5.91643	0	0	0	0		0	0	0	0
	2.95704	1.31334	0.72706	-0.45513	-0.34674	-0.63229		0.21076	0.02201	-0.32748	-0.51347	-0.0471		5.96657	0	0	0	0		0	0	0	0
	3.00716	1.28619	0.71893	-0.5259	-0.38424	-0.57335		0.15343	0.0188	-0.23806	-0.36402	-0.03987		6.01671	0	0	0	0			0	0	0
	3.05728	1.21249	0.74948	-0.57457	-0.41212	-0.4886		0.13044	0.01803	-0.20734	-0.30769	-0.03506
	3.1074	1.18297	0.86471	-0.56163	-0.39911	-0.46333		0.12929	0.01755	-0.21414	-0.31347	-0.031
	3.15752	1.31755	0.99832	-0.52959	-0.37585	-0.55922		0.12222	0.01671	-0.207	-0.30097	-0.02834
	3.20764	1.61478	1.03464	-0.53139	-0.3801	-0.7504		0.09726	0.01628	-0.16599	-0.2362	-0.0266
	3.25776	1.86159	0.95539	-0.54886	-0.39195	-0.90262		0.07177	0.01716	-0.12318	-0.16701	-0.02581
	3.30788	1.85889	0.83061	-0.52354	-0.36715	-0.90807		0.06717	0.01873	-0.11829	-0.15388	-0.02534
	3.358	1.64074	0.71097	-0.43692	-0.29815	-0.80032		0.08778	0.01886	-0.16291	-0.21141	-0.02328
	3.40811	1.39183	0.62558	-0.33636	-0.22185	-0.68644		0.12611	0.0162	-0.24295	-0.31722	-0.01991
	3.45823	1.23892	0.57437	-0.28002	-0.17865	-0.62472		0.16147	0.01237	-0.31256	-0.41056	-0.01783
	3.50835	1.16696	0.52377	-0.28572	-0.18012	-0.59367		0.16551	0.01007	-0.31325	-0.4153	-0.01801
	3.55847	1.12091	0.47833	-0.34076	-0.2155	-0.55684		0.13521	0.00948	-0.2434	-0.32866	-0.01828
	3.60859	1.1144	0.4699	-0.42367	-0.26628	-0.52447		0.09717	0.00944	-0.16033	-0.22493	-0.01673
	3.65871	1.16449	0.46869	-0.49664	-0.30354	-0.51984		0.0706	0.00963	-0.10287	-0.15467	-0.01426
	3.70883	1.21715	0.40508	-0.53508	-0.30933	-0.52285		0.05459	0.00954	-0.07019	-0.11579	-0.01186
	3.75895	1.2392	0.28672	-0.58201	-0.30844	-0.50521		0.04248	0.00837	-0.05069	-0.09047	-0.00924
	3.80907	1.27112	0.18861	-0.68628	-0.33261	-0.48203		0.03024	0.00653	-0.03513	-0.06463	-0.0066
	3.85919	1.36667	0.15896	-0.8046	-0.37221	-0.50302		0.01803	0.00478	-0.02102	-0.03729	-0.0044
	3.90931	1.53375	0.18905	-0.84978	-0.39459	-0.59782		0.00897	0.00324	-0.01178	-0.01773	-0.00259
	3.95943	1.65751	0.22642	-0.78647	-0.37817	-0.7035		0.00426	0.0021	-0.00759	-0.00873	-0.00123
	4.00955	1.56607	0.22111	-0.63547	-0.31967	-0.7073		0.00206	0.00141	-0.00484	-0.00474	-0.00046
	4.05967	1.2331	0.16943	-0.44897	-0.23546	-0.57502		0.00084	0.00084	-0.00226	-0.00211	-0.00014
	4.10979	0.79473	0.10155	-0.282	-0.15179	-0.37077		0.00024	0.00036	-0.00068	-0.00063	-4e-05
	4.1599	0.41232	0.04699	-0.16013	-0.08633	-0.18522		4e-05	0.0001	-0.00013	-0.00012	-1e-05
	4.21002	0.16828	0.01712	-0.07903	-0.04189	-0.06977		0	2e-05	-1e-05	-1e-05	0
	4.26014	0.05224	0.00581	-0.03052	-0.01581	-0.01931		0	0	0	0	0
	4.31026	0.01183	0.00231	-0.00835	-0.00422	-0.00382		0	0	0	0	0
	4.36038	0.0019	0.0009	-0.00153	-0.00076	-0.00053		0	0	0	0	0
	4.4105	0.00022	0.00025	-0.00019	-9e-05	-5e-05		0	0	0	0	0
	4.46062	3e-05	4e-05	-1e-05	-1e-05	0		0	0	0	0	0
	4.51074	0	0	0	0	0		0	0	0	0	0
	4.56086	0	0	0	0	0		0	0	0	0	0
	4.61098	0	0	0	0	0		0	0	0	0	0
	4.6611	0	0	0	0	0		0	0	0	0	0
	4.71122	0	0	0	0	0		0	0	0	0	0
	4.76134	0	0	0	0	0		0	0	0	0	0
	4.81146	0	0	0	0	0		0	0	0	0	0
	4.86158	0	0	0	0	0		0	0	0	0	0
	4.91169	0	0	0	0	0		0	0	0	0	0
	4.96181	0	0	0	0	0		0	0	0	0	0
	5.01193	0	0	0	0	0		0	0	0	0	0
	5.06205	0	0	0	0	0		0	0	0	0	0
	5.11217	0	0	0	0	0		0	0	0	0	0
	5.16229	0	0	0	0	0		0	0	0	0	0
	5.21241	0	0	0	0	0		0	0	0	0	0
	5.26253	0	0	0	0	0		0	0	0	0	0
	5.31265	0	0	0	0	0		0	0	0	0	0
	5.36277	0	0	0	0	0		0	0	0	0	0
	5.41289	0	0	0	0	0		0	0	0	0	0
	5.46301	0	0	0	0	0		0	0	0	0	0
	5.51313	0	0	0	0	0		0	0	0	0	0
	5.56325	0	0	0	0	0		0	0	0	0	0
	5.61337	0	0	0	0	0		0	0	0	0	0
	5.66348	0	0	0	0	0		0	0	0	0	0
	5.7136	0	0	0	0	0		0	0	0	0	0
	5.76372	0	0	0	0	0		0	0	0	0	0
	5.81384	0	0	0	0	0		0	0	0	0	0
	5.86396	0	0	0	0	0		0	0	0	0	0
	5.91408	0	0	0	0	0		0	0	0	0	0
	5.9642	0	0	0	0	0		0	0	0	0	0
	6.01432	0	0	0	0	0		0	0	0	0	0

## Sheet: Orbital filling
#for H adsorption
#filling
H1s=	1.3	1.3	1.2	1.2	1.1	1.1	1	1.1
dz2=	0.64	0.86	1.08	1.12	1.18	1.29	1.4	1.65
occupied_bonding=	1.9	2.1	2.21	2.25	2.09	2.14	2.09	2.15
occupied_antibonding=	0	0	-0.1	0	-0.2	-0.2	-0.4	-0.6
occupied_antibonding1=	0	0	0.1	0	0.2	0.2	0.4	0.6
n_xy=	0.27	0.55	0.82	1.03	1.21	1.5	1.74	1.92
d_xz=	0.16	0.29	0.7	1	1.28	1.66	1.85	1.96
n_delta=	0.54	1.1	1.64	2.06	2.42	3	3.48	3.84
n_pi=	0.32	0.58	1.4	2	2.56	3.32	3.7	3.92
#N-ads orbital filling
N_sigma=	1.8	1.8	1.87	1.91	1.93	1.93	1.93	1.92	#sum of Ns N_pz and dz2-pDOS below 7.5 eV
zero=	4	4	4	4	4	4	4	4
N_pi=	3.86	4.01	4.08	4.11	4.13	4.14	4.13	4.19	#sum of px+py+dxz+dyz up to where COHP goes positive (>0.05)
n_sigma=	1.39	1.98	2.14	2.21	2.22	2.1362	2.14	2.2
n_delta=	0.54	0.66	1.3	2.18	3	3.58	3.78	3.9	#2* pDOS of dxy/dx2y2
anti_pi=	0	0	0.05	0.06	0.08	0.3612	1.01	1.73
anti_sigma=	0	0	0	0	0	0.26	0.38	0.57
