# Supplementary material for: Ten-electron count rule for the binding of adsorbates on single-atom alloy catalysts
Source: Nat Chem. 2024 Jan 23;16(5):749–54. doi: 10.1038/s41557-023-01424-6 (PMC11087240; doi:10.1038/s41557-023-01424-6)
Supplement: Supplementary file 4 — Adsorption energies for CO, NO, H2O and NH3; atomic charges for each material. [file 41557_2023_1424_MOESM4_ESM.xlsx]

## Sheet: Sheet1
	Y'	'Zr'	'Nb'	'Mo'	'Tc'	'Ru'	'Rh'	'Pd'
CO	-0.557047	-1.22464	-1.57295	-1.66952	-2.12656	-2.49599	-2.07733	-1.07542
NO	-1.63461	-2.47808	-3.091	-3.20697	-3.51614	-3.33135	-2.30574	-0.896504
H2O_top:	-1.1668	-1.17361	-1.06614	-0.961395	-0.85261	-0.796631	-0.618793	-0.364085
NH3_top:	-1.39885	-1.55429	-1.54324	-1.49735	-1.43639	-1.41488	-1.21235	-0.808148
charge:	-1.60539	-1.4071	-0.920965	-0.540038	-0.294	0.043685	0.20169	0.223487
