# Supplementary material for: Ten-electron count rule for the binding of adsorbates on single-atom alloy catalysts
Source: Nat Chem. 2024 Jan 23;16(5):749–54. doi: 10.1038/s41557-023-01424-6 (PMC11087240; doi:10.1038/s41557-023-01424-6)
Supplement: Supplementary file 5 — Formation energies for N2 + H and NNH. [file 41557_2023_1424_MOESM5_ESM.xlsx]

## Sheet: Sheet1
	formation energies (eV)
dopant	N2+H	NNH
Sc	-0.626715	0.596253
Ti	-0.821052	-0.075251
V	-0.969392	-0.317084
Cr	-0.684853	0.214261
Mn	-0.411732	0.546332
Fe	-0.627329	0.075197
Co	-0.977111	-0.103195
Ni	-0.926864	0.2739
Y	-0.548636	0.698457
Zr	-0.782813	0.173937
Nb	-1.04481	-0.572082
Mo	-1.18761	-0.980438
Tc	-1.22902	-1.06508
Ru	-1.42165	-0.766735
Rh	-1.06283	0.052793
Pd	-0.437683	1.02933
Hf	-0.794682	0.095619
Ta	-1.12356	-0.732344
W	-1.41651	-1.35272
Re	-1.5476	-1.57937
Os	-1.67647	-1.28876
Ir	-1.3256	-0.352256
Pt	-0.539988	0.686447
